# Supplementary material for: Phylogenetic analysis reveals diversity in glycan biosynthesis in “Candidatus Accumulibacter”
Source: Biofilm. 2026 Feb 5;11:100350. doi: 10.1016/j.bioflm.2026.100350 (PMC12925313; doi:10.1016/j.bioflm.2026.100350)
Supplement: Multimedia component 1 [file mmc1.xlsx]

## Sheet: Sheet1
Genome Accession Number	Species Name	Completeness	Contamination	HQ-MAG?	Passed phylogenetic test?
GCA_000585015.1	Candidatus Accumulibacter adjunctus	92.6032	0.0530739	Yes	Yes
GCA_000584975.2	Candidatus Accumulibacter cognatus	97.619	1.5873	Yes	Yes
GCA_000585055.1	Candidatus Accumulibacter appositus	93.3333	1.4881	Yes	Yes
GCA_000585075.1	Candidatus Accumulibacter regalis	100	0.0280112	Yes	Yes
GCA_000987445.1	Candidatus Accumulibacter adiacens	90.0591	2.53651	Yes	Yes
GCA_000987395.1	Candidatus Accumulibacter phosphatis	92.2857	2.85714	Yes	Yes
GCA_002345285.1	Candidatus Accumulibacter phosphatis	94.5915	0.858396	Yes	Yes
GCA_002345025.1	Candidatus Accumulibacter iunctus	92.4286	0.291169	Yes	Yes
GCA_002425405.1	Candidatus Accumulibacter vicinus	93.6463	0.238095	Yes	Yes
GCA_002433845.1	Candidatus Accumulibacter phosphatis	96.5111	0.148312	Yes	Yes
GCA_002455435.1	Candidatus Accumulibacter phosphatis	99.0756	0	Yes	Yes
GCA_003332265.1	Candidatus Accumulibacter meliphilus	95.2381	0.704887	Yes	Yes
GCA_005524045.1	Candidatus Accumulibacter sp.	95.2381	0.6043	Yes	Yes
GCA_005889575.1	Candidatus Accumulibacter phosphatis	98.5079	1.93651	Yes	Yes
GCA_009467855.1	Candidatus Accumulibacter phosphatis	91.4286	0.277778	Yes	Yes
GCA_012939955.1	Candidatus Accumulibacter phosphatis	97.3342	0.504202	Yes	Yes
GCA_013347225.1	Candidatus Accumulibacter similis	99.0476	0.0280112	Yes	Yes
GCA_012940005.1	Candidatus Accumulibacter contiguus	96.847	0.980392	Yes	Yes
GCA_013414765.1	Candidatus Accumulibacter cognatus	99.0476	1.11111	Yes	Yes
GCA_016709675.1	Candidatus Accumulibacter proximus	96.6667	3.62745	Yes	Yes
GCA_016711725.1	Candidatus Accumulibacter sp.	90.1701	2.3296	Yes	Yes
GCA_016712935.1	Candidatus Accumulibacter sp.	97.6667	3.99807	Yes	Yes
GCA_016713625.1	Candidatus Accumulibacter affinis	93.8095	0.980392	Yes	Yes
GCA_016714935.1	Candidatus Accumulibacter propinquus	95.2646	0.980392	Yes	Yes
GCA_016789985.1	Candidatus Accumulibacter sp.	92.9308	3.09106	Yes	Yes
GCA_016790105.1	Candidatus Accumulibacter phosphatis	93.9002	4.07937	Yes	Yes
GCA_016790605.1	Candidatus Accumulibacter sp.	95.2661	1.00529	Yes	Yes
GCA_016790745.1	Candidatus Accumulibacter sp.	94.3333	1.00545	Yes	Yes
GCA_016790805.1	Candidatus Accumulibacter sp.	92.723	1.5873	Yes	Yes
GCA_017302345.1	Candidatus Accumulibacter sp.	99.7619	1.45658	Yes	Yes
GCA_017302385.1	Candidatus Accumulibacter sp.	92.963	1.5873	Yes	Yes
GCA_017302415.1	Candidatus Accumulibacter sp.	97.1429	4.39309	Yes	Yes
GCA_017302435.1	Candidatus Accumulibacter necessarius	98.0952	0.980392	Yes	Yes
GCA_017302455.1	Candidatus Accumulibacter sp.	99.3651	4.04762	Yes	Yes
GCA_017302555.1	Candidatus Accumulibacter sp.	90.7143	2.01214	Yes	Yes
GCA_017592775.1	Candidatus Accumulibacter conexus	98.9683	3.04388	Yes	Yes
GCA_017592725.1	Candidatus Accumulibacter sp.	98.5714	2.46449	Yes	Yes
GCA_023806505.1	Candidatus Accumulibacter sp.	96.2185	0.47619	Yes	Yes
GCA_020709745.1	Candidatus Accumulibacter phosphatis	96.9841	1.5873	Yes	Yes
GCA_023806525.1	Candidatus Accumulibacter sp.	95.4511	2.06349	Yes	Yes
GCA_023806545.1	Candidatus Accumulibacter sp.	96.2185	0	Yes	Yes
GCA_023806565.1	Candidatus Accumulibacter sp.	98.0952	0.610022	Yes	Yes
GCA_023806585.1	Candidatus Accumulibacter sp.	97.1972	0.610022	Yes	Yes
GCA_023806635.1	Candidatus Accumulibacter sp.	98.5714	0.266106	Yes	Yes
GCA_024235695.1	Candidatus Accumulibacter sp.	90.2381	0.0280112	Yes	Yes
GCA_024235715.1	Candidatus Accumulibacter sp.	91.7725	0.742297	Yes	Yes
GCA_024380085.1	Candidatus Accumulibacter phosphatis	98.0952	1.11111	Yes	Yes
GCA_027492345.1	Candidatus Accumulibacter sp.	96.542	0.841837	Yes	Yes
GCA_027492785.1	Candidatus Accumulibacter sp.	100	0.714286	Yes	Yes
GCA_029255145.1	Candidatus Accumulibacter sp.	99.418	0	Yes	Yes
GCA_029255225.1	Candidatus Accumulibacter sp.	99.4921	0.0280112	Yes	Yes
GCA_029255285.1	Candidatus Accumulibacter sp.	99.0476	3.36134	Yes	Yes
GCA_029255325.1	Candidatus Accumulibacter sp.	91.8178	1.05976	Yes	Yes
GCA_032229525.1	Candidatus Accumulibacter sp.	98.8889	1.20635	Yes	Yes
GCA_900089955.1	Candidatus Accumulibacter aalborgensis	99.5238	0.0560224	Yes	Yes
GCA_907163085.1	Candidatus Accumulibacter sp. ACC003	98.5714	0.186741	Yes	Yes
GCA_907163155.1	Candidatus Accumulibacter sp. ACC012	95.7143	4.47246	Yes	Yes
GCA_907163205.1	Candidatus Accumulibacter sp. ACC007	98.0952	4.155	Yes	Yes
GCA_907163215.1	Candidatus Accumulibacter sp. ACC005	97.8452	1.93277	Yes	Yes
GCA_937891375.1	Candidatus Accumulibacter phosphatis	100	1.52381	Yes	Yes
GCA_937925625.1	uncultured Candidatus Accumulibacter sp.	97.5794	1.87847	Yes	Yes
GCA_000584955.2	Candidatus Accumulibacter vicinus	93.727	1.19048	Yes	No
GCA_001897745.1	Candidatus Accumulibacter sp. 66-26	99.763	0.0278784	Yes	No
GCA_002304785.1	Candidatus Accumulibacter sp. UBA704	93.7363	3.12006	Yes	No
GCA_013823155.1	Candidatus Accumulibacter sp.	98.3691	0	Yes	No
GCA_016789495.1	Candidatus Accumulibacter sp.	95.545	0.473934	Yes	No
GCA_017307795.1	Candidatus Accumulibacter sp.	99.763	1.50234	Yes	No
GCA_017592785.1	Candidatus Accumulibacter sp.	92.8968	3.37127	Yes	No
GCA_023806595.1	Candidatus Accumulibacter sp.	97.8291	0.186741	Yes	No
GCA_023806625.1	Candidatus Accumulibacter sp.	98.7815	0.214753	Yes	No
GCA_023806705.1	Candidatus Accumulibacter sp.	95.3968	1.11111	Yes	No
GCA_029255125.1	Candidatus Accumulibacter sp.	96.0888	0.238516	Yes	No
GCA_029255205.1	Candidatus Accumulibacter sp.	92.7447	0.952381	Yes	No
GCA_031257115.1	Candidatus Accumulibacter sp.	93.2859	0.157978	Yes	No
GCA_031264825.1	Candidatus Accumulibacter sp.	90.9795	1.73776	Yes	No
GCA_031266435.1	Candidatus Accumulibacter sp.	92.4803	1.10585	Yes	No
GCA_031280565.1	Candidatus Accumulibacter sp.	91.0073	1.57978	Yes	No
GCA_031732795.1	Candidatus Accumulibacter sp.	97.619	0.47619	Yes	No
GCA_031732815.1	Candidatus Accumulibacter sp.	93.6161	1.79351	Yes	No
GCA_031732835.1	Candidatus Accumulibacter sp.	91.9035	2.6206	Yes	No
GCA_031732915.1	Candidatus Accumulibacter sp.	97.8291	0.186741	Yes	No
GCA_937903385.1	uncultured Candidatus Accumulibacter sp.	97.2261	0.0278784	Yes	No
GCA_000584995.1	Candidatus Accumulibacter sp. SK-11	76.776	0.0595238	No	N/A
GCA_000585095.1	Candidatus Accumulibacter sp. BA-94	79.3527	8.18825	No	N/A
GCA_000585035.2	Candidatus Accumulibacter phosphatis	81.7596	3.15301	No	N/A
GCA_002352265.1	Candidatus Accumulibacter phosphatis	98.1232	8.33333	No	N/A
GCA_003487685.1	Candidatus Accumulibacter sp.	71.829	0.481645	No	N/A
GCA_003542235.1	Candidatus Accumulibacter sp.	51.7241	0	No	N/A
GCA_003535635.1	Candidatus Accumulibacter sp.	65.416	0.739348	No	N/A
GCA_003538495.1	Candidatus Accumulibacter sp.	82.3689	5.75883	No	N/A
GCA_009467885.1	Candidatus Accumulibacter phosphatis	86.641	2.36111	No	N/A
GCA_013822655.1	Candidatus Accumulibacter sp.	65.5887	9.55414	No	N/A
GCA_016788495.1	Candidatus Accumulibacter sp.	72.4551	0.532213	No	N/A
GCA_016790665.1	Candidatus Accumulibacter sp.	87.7678	0.95063	No	N/A
GCA_017592745.1	Candidatus Accumulibacter sp.	98.9891	5.2381	No	N/A
GCA_017990435.1	Candidatus Accumulibacter sp.	39.6552	8.62069	No	N/A
GCA_017984515.1	Candidatus Accumulibacter sp.	29.8722	1.08844	No	N/A
GCA_020049495.1	Candidatus Accumulibacter sp.	88.0423	1.82139	No	N/A
GCA_018062035.1	Candidatus Accumulibacter sp.	86.7596	5.53193	No	N/A
GCA_020445855.1	Candidatus Accumulibacter sp.	74.9285	2.50361	No	N/A
GCA_020445885.1	Candidatus Accumulibacter sp.	88.1811	1.1746	No	N/A
GCA_020445925.1	Candidatus Accumulibacter sp.	60.1217	1.97246	No	N/A
GCA_029255165.1	Candidatus Accumulibacter sp.	79.0632	3.7448	No	N/A
GCA_029255265.1	Candidatus Accumulibacter sp.	81.3225	0.0560224	No	N/A
GCA_029255305.1	Candidatus Accumulibacter sp.	78.5105	2.41104	No	N/A
GCA_029255245.1	Candidatus Accumulibacter sp.	82.6453	0.980392	No	N/A
GCA_031255455.1	Candidatus Accumulibacter sp.	69.9452	6.43276	No	N/A
GCA_031255795.1	Candidatus Accumulibacter sp.	60.3607	8.46761	No	N/A
GCA_031267455.1	Candidatus Accumulibacter sp.	63.2121	0.501812	No	N/A
GCA_031271935.1	Candidatus Accumulibacter sp.	59.1501	1.92068	No	N/A
GCA_031276375.1	Candidatus Accumulibacter sp.	68.8027	2.53146	No	N/A
GCA_031274075.1	Candidatus Accumulibacter sp.	81.514	2.0026	No	N/A
GCA_031281965.1	Candidatus Accumulibacter sp.	52.5078	8.06688	No	N/A
GCA_031279425.1	Candidatus Accumulibacter sp.	88.0569	0.839777	No	N/A
GCA_031284185.1	Candidatus Accumulibacter sp.	79.9394	5.85026	No	N/A
GCA_031289195.1	Candidatus Accumulibacter sp.	60.6091	2.73979	No	N/A
GCA_031290495.1	Candidatus Accumulibacter sp.	81.7812	4.14353	No	N/A
GCA_032229725.1	Candidatus Accumulibacter phosphatis	82.0187	17.428	No	N/A
