# Supplementary material for: Phylogenetic analysis reveals diversity in glycan biosynthesis in “Candidatus Accumulibacter”
Source: Biofilm. 2026 Feb 5;11:100350. doi: 10.1016/j.bioflm.2026.100350 (PMC12925313; doi:10.1016/j.bioflm.2026.100350)
Supplement: Multimedia component 2 [file mmc2.xlsx]

## Sheet: Sheet1
Name	Accumulibacter_prevalence	Srivastava_globalprevalence
UDP-Glc	1	0.866837
UDP-GalNAc	0.983607	0.888013
UDP-GlcNAcA	0.983607	0.543937
UDP-GalNAcA	0.983607	0.527552
dTDP-L-Rha	0.967213	0.486282
UDP-Gal	0.95082	0.818379
GDP-Man	0.95082	0.512559
ADP-LDManHep	0.934426	0.15434
UDP-GlcNAc	0.918033	0.868305
UDP-ManNAc	0.803279	0.605688
UDP-GlcA	0.704918	0.624623
GDP-L-Fuc	0.655738	0.271659
UDP-GalA	0.639344	0.593477
GDP-ManA	0.606557	0.0734214
UDP-ManNAc3NAcA	0.245902	0.057346
GDP-Per	0.245902	0.019476
UDP-QuiNAc	0.229508	0.102094
dTDP-Fuc3NAc	0.213115	0.0192441
CMP-L-Pse5Ac7Ac	0.180328	0.034083
UDP-L-FucNAc	0.0655738	0.0758173
UDP-Xyl	0.0491803	0.26764
dTDP-6d-L-Tal	0.0491803	0.0306824
CMP-Leg5Ac7Ac	0.0491803	0.0187804
UDP-Galf	0.0327869	0.223124
dTDP-Qui4NAc	0.0327869	0.0267409
dTDP-Fucf	0.0327869	0.00255043
dTDP-Fuc4NAc	0.0163934	0.175516
UDP-ManNAcA	0	0.455367
UDP-L-Ara	0	0.256589
UDP-L-Ara4N	0	0.252261
CMP-Neu5Ac	0	0.0752763
UDP-BacNAc4NAc	0	0.0669294
GDP-L-Col	0	0.0555684
CDP-Par	0	0.0391066
CDP-Abe	0	0.0391066
GDP-6d-Tal	0	0.0312234
GDP-Rha	0	0.0312234
UDP-FucNAc	0	0.0242677
CDP-Tyv	0	0.018935
UDP-L-RhaNAc	0	0.0139114
UDP-L-QuiNAc	0	0.0138341
dTDP-D-Fuc	0	0.00656929
GDP-D-glycero-a-D-manno-heptose	0	0.004869
GDP-Per4Ac	0	0.00463714
GDP-L-Gal	0	0.00370971
dTDP-Qui3NAc	0	0.00177757
CDP-L-Asc	0	0.000154571
