# Supplementary material for: Phylogenetic analysis reveals diversity in glycan biosynthesis in “Candidatus Accumulibacter”
Source: Biofilm. 2026 Feb 5;11:100350. doi: 10.1016/j.bioflm.2026.100350 (PMC12925313; doi:10.1016/j.bioflm.2026.100350)
Supplement: Multimedia component 3 [file mmc3.xlsx]

## Sheet: Sheet1
	Core set									Accessory set
	UDP-Glc	UDP-GalNAc	UDP-GlcNAcA	UDP-GalNAcA	dTDP-L-Rha	UDP-Gal	GDP-Man	ADP-LDManHep	UDP-GlcNAc	UDP-ManNAc	GDP-ManA	CDP-4k3,6d-Glc	CMP-KDO	GDP-L-Fuc	UDP-GlcA	UDP-GalA	CMP-L-Pse5Ac7Ac	UDP-QuiNAc	UDP-ManNAc3NAcA	GDP-Per	dTDP-Fuc3NAc
GCA_024235695.1	1	1	1	1	1	1	1	1	1	1	1	1	0	0	0	1	0	0	0	0	0
GCA_029255225.1	1	1	1	1	1	1	1	1	1	1	1	1	0	1	0	1	0	0	0	0	0
GCA_029255145.1	1	1	1	1	1	1	1	1	1	1	0	0	0	0	1	1	0	0	0	0	0
GCA_907163085.1	1	1	1	1	1	1	1	1	1	0	1	1	0	1	1	1	0	1	0	0	0
GCA_024235715.1	1	1	1	1	1	1	1	1	0	1	1	1	0	1	1	1	0	0	0	0	0
GCA_032229525.1	1	1	1	1	1	1	1	1	1	0	0	1	0	1	0	0	0	1	0	0	1
GCA_000585055.1	1	1	1	1	1	1	1	1	1	1	0	1	0	1	0	0	0	0	0	0	0
GCA_000987445.1	1	1	1	1	1	1	1	0	0	1	1	0	0	1	1	1	0	0	0	0	0
GCA_003332265.1	1	1	1	1	1	1	1	1	1	0	0	1	0	0	1	1	0	0	0	0	0
GCA_012939955.1	1	1	1	1	1	1	0	1	1	1	0	1	0	0	0	0	0	0	1	0	0
GCA_907163155.1	1	1	1	1	1	1	1	1	1	0	0	1	0	1	1	1	0	0	1	0	1
GCA_907163205.1	1	1	1	1	1	1	1	1	1	1	1	1	1	0	1	1	0	1	1	1	0
GCA_017302345.1	1	1	1	1	1	1	1	1	1	1	1	1	1	0	1	0	0	1	0	1	0
GCA_000585075.1	1	1	1	1	1	1	1	1	1	1	1	0	0	1	1	1	0	1	0	0	0
GCA_002455435.1	1	1	1	1	1	1	1	1	1	1	1	0	0	1	0	0	0	1	0	0	0
GCA_027492785.1	1	1	1	1	1	1	1	1	1	1	1	1	1	0	0	0	0	1	0	1	1
GCA_907163215.1	1	1	1	1	1	1	1	1	0	1	1	0	0	0	0	0	0	1	0	0	1
GCA_016790605.1	1	0	0	0	1	1	1	1	0	0	0	0	0	0	0	0	0	0	0	0	0
GCA_009467855.1	1	1	1	1	1	1	1	0	1	1	1	0	0	0	0	0	0	0	0	0	0
GCA_937891375.1	1	1	1	1	1	1	1	1	1	1	1	1	0	0	0	0	1	1	0	1	1
GCA_900089955.1	1	1	1	1	1	1	1	1	1	0	0	1	1	1	1	1	0	0	0	0	0
GCA_029255285.1	1	1	1	1	1	1	1	1	1	0	0	0	1	1	1	1	0	1	0	0	0
GCA_016790105.1	1	1	1	1	1	1	1	1	1	1	0	0	1	0	1	0	0	0	0	0	0
GCA_017302455.1	1	1	1	1	1	1	1	1	1	1	1	0	1	0	1	0	0	1	0	0	0
GCA_027492345.1	1	1	1	1	1	1	1	1	1	1	1	0	1	0	1	0	0	1	0	0	0
GCA_017302555.1	1	1	1	1	1	0	1	1	1	1	0	0	0	0	1	1	0	1	0	1	0
GCA_016711725.1	1	1	1	1	1	1	0	0	1	1	0	0	0	1	1	1	0	0	0	0	0
GCA_016712935.1	1	1	1	1	1	1	1	0	1	1	0	0	0	1	1	1	0	1	0	1	0
GCA_016714935.1	1	1	1	1	1	1	1	1	1	1	0	0	0	1	1	1	0	0	0	0	0
GCA_016789985.1	1	1	1	1	1	1	1	1	1	1	1	0	1	1	0	0	0	0	1	0	0
GCA_023806565.1	1	1	1	1	1	1	1	1	1	1	0	0	1	0	1	0	0	0	0	0	0
GCA_023806585.1	1	1	1	1	1	1	1	1	1	1	0	0	1	0	1	0	0	0	0	0	0
GCA_005524045.1	1	1	1	1	1	1	1	1	1	1	1	0	1	1	0	0	0	0	1	0	0
GCA_013347225.1	1	1	1	1	1	1	1	1	1	1	1	0	1	1	0	0	0	0	1	1	0
GCA_017302415.1	1	1	1	1	1	1	1	1	1	0	1	1	1	1	1	1	0	0	0	0	0
GCA_017592775.1	1	1	1	1	1	1	1	1	1	1	1	0	1	1	1	1	0	0	1	0	0
GCA_002345025.1	1	1	1	1	1	1	1	1	1	0	1	1	1	1	1	1	0	0	0	0	0
GCA_937925625.1	1	1	1	1	1	1	1	1	1	1	1	1	1	1	1	1	0	0	1	1	1
GCA_000585015.1	1	1	1	1	1	1	1	1	1	1	1	1	1	1	1	1	0	0	1	1	1
GCA_002345285.1	1	1	1	1	1	1	1	1	1	1	1	1	1	1	1	1	0	0	1	1	1
GCA_002433845.1	1	1	1	1	1	1	1	1	1	1	1	1	1	1	1	1	0	0	1	1	1
GCA_023806505.1	1	1	1	1	1	1	1	1	1	1	1	1	1	1	1	1	0	0	1	1	1
GCA_023806545.1	1	1	1	1	1	1	1	1	1	1	1	1	1	1	1	1	0	0	1	1	1
GCA_023806635.1	1	1	1	1	1	1	1	1	1	1	1	1	1	1	1	1	0	0	1	1	1
GCA_017302435.1	1	1	1	1	1	1	1	1	1	1	0	0	1	1	1	1	0	0	1	0	0
GCA_016709675.1	1	1	1	1	1	1	1	1	1	1	1	0	1	1	1	1	0	0	0	1	0
GCA_016790745.1	1	1	1	1	1	0	1	1	1	1	1	0	1	0	0	0	0	0	0	0	0
GCA_016713625.1	1	1	1	1	1	1	1	1	1	1	0	0	1	0	0	0	0	0	0	0	1
GCA_012940005.1	1	1	1	1	1	1	1	1	1	0	0	1	1	1	0	0	0	0	0	0	0
GCA_029255325.1	1	1	1	1	1	1	1	1	1	0	0	1	1	1	0	0	0	0	0	0	0
GCA_002425405.1	1	1	1	1	1	1	1	1	1	1	1	0	1	1	1	1	1	0	0	0	0
GCA_016790805.1	1	1	1	1	0	1	1	1	1	0	0	1	1	1	1	1	1	0	0	0	0
GCA_005889575.1	1	1	1	1	1	1	1	1	1	1	1	1	1	1	1	1	1	0	0	0	0
GCA_023806525.1	1	1	1	1	1	1	1	1	1	1	0	1	1	1	1	1	1	0	0	0	0
GCA_000987395.1	1	1	1	1	0	0	0	1	0	1	0	1	1	0	1	1	0	0	0	0	0
GCA_024380085.1	1	1	1	1	1	1	1	1	1	1	1	1	1	1	1	1	1	0	0	0	0
GCA_000584975.2	1	1	1	1	1	1	1	1	1	1	1	1	1	1	1	1	1	0	0	0	0
GCA_013414765.1	1	1	1	1	1	1	1	1	1	1	1	1	1	1	1	1	1	0	0	0	0
GCA_020709745.1	1	1	1	1	1	1	1	1	1	1	0	1	1	0	1	1	1	0	0	0	0
GCA_017592725.1	1	1	1	1	1	1	1	1	1	1	1	1	1	1	1	1	1	0	0	0	0
GCA_017302385.1	1	1	1	1	1	1	1	1	1	1	1	1	1	1	1	1	1	0	0	0	0
	UDP-Glc	UDP-GalNAc	UDP-GlcNAcA	UDP-GalNAcA	dTDP-L-Rha	UDP-Gal	GDP-Man	ADP-LDManHep	UDP-GlcNAc	UDP-ManNAc	GDP-ManA	CDP-4k3,6d-Glc	CMP-KDO	GDP-L-Fuc	UDP-GlcA	UDP-GalA	CMP-L-Pse5Ac7Ac	UDP-QuiNAc	UDP-ManNAc3NAcA	GDP-Per	dTDP-Fuc3NAc
Evolutionary events required	0	1	1	1	2	3	3	4	5	11	14	11	4	13	11	12	3	9	7	10	7
